# Supplementary material for: Developing a Complex Understanding of Physical Activity in Cardiometabolic Disease from Low-to-Middle-Income Countries—A Qualitative Systematic Review with Meta-Synthesis
Source: Int J Environ Res Public Health. 2021 Nov 15;18(22):11977. doi: 10.3390/ijerph182211977 (PMC8619369; doi:10.3390/ijerph182211977)
Supplement: Supplementary file 1 [file ijerph-18-11977-s001.zip]

Archive with 11 entries (10 files):
- File S1-Search strategy.pdf
- File S2 - Study description.xlsx
- File S3 - Condensed codebook.pdf
- File S4 - Risk of bias.pdf
- File S5- Figure 3 High Res.pdf
- __MACOSX/
- __MACOSX/File S1 - Search strategy.docx
- __MACOSX/File S2 - Study description.xlsx
- __MACOSX/File S3 - Condensed codebook.docx
- __MACOSX/File S4 - Risk of bias.docx
- __MACOSX/File S5 - Figure 3 High Res.pdf
