# Supplementary material for: Developing a Complex Understanding of Physical Activity in Cardiometabolic Disease from Low-to-Middle-Income Countries—A Qualitative Systematic Review with Meta-Synthesis
Source: Int J Environ Res Public Health. 2021 Nov 15;18(22):11977. doi: 10.3390/ijerph182211977 (PMC8619369; doi:10.3390/ijerph182211977)
Supplement: Supplementary file 1 [file ijerph-18-11977-s001.zip › File S2 - Study description.xlsx]

## Sheet: Worksheet
Author	Publication year	Type of participants	ICD11	Number of participants	Number of patients	Number of other stakeholders	Type of stakeholders involved	Country	World Bank income classification (2019)	Context	Culture	Setting	Phenomena / Focus of article	Theoretical framework	Analyses	Author conclusion
Advika et al.	2017	T2DM	5A11	13	13			India	LM	Bengalore (Urban)		Medical College Hospital	Views regarding the practice of exercise as a part of their diabetes self-care	An emergent study design was used based on constructivist grounded theory where data are obtained from an interaction between the subject and researcher, with the researcher’s perspective being a part of the process. In-depth interviews were conducted using a flexible, open‑ended approach.	Thematic analyses (ongoing)	A comprehensive approach by both doctors and nurses, based on standard guidelines, could help in implementing adherence to exercise in patients with diabetes
Arovah et al.	2019	T2DM	5A11	28	28			Indonesia	UM	Yogyakarta		T2D clinic at a public hospital	Physical activity	Focus group discussions	Thematic analyses	Participants were motivated to be physically active for the health benefits and for social interaction. The main barriers to physical activity were a lack of enjoyment, the absence of knowledge about appropriate activities for T2D patients, and a shortage of time due to social and family obligations
Basu et al.	2020	Hypertension	11	30	30	0		India	LM	A low-income area in Delhi, India; The local population predominantly belonged to the lower-middle and lower socioeconomic status. Based on secondary survey data, it was known that most of the study population lacked health insurance.		Primary care clinic	Adherence to antihypertensive treatment	Semi-structured, in-depth interviews	Thematic analyses Erlingsson and Brysiewicz (2017)	Hypertensive patients undergoing treatment at primary care facilities often report suboptimal medical adherence and treatment outcomes, with socioeconomic causes being a major driver of non-adherence.
Bukhsh et al.	2020	T2DM	5A11	32	32	0		Pakistan	LM	Lahore (2nd largest city in Pakistan); >11 million people; Urban		Akhuwat Diabetes Clinic Lahore and Awan Medical Complex Lahore	Diabetes-Related Self-Care. Key domains of self care on which data were collected included knowledge and practices toward diabetes medicine, self-monitoring of blood glucose, healthy eating, physical activity, and continuity of care.	In-depth interviews were conducted, using a flexible, semistructured guide with an open-ended questioning approach.	Thematic analysis	Respondents identified many barriers to diabetes self care, particularly related to life situations and diabetes knowledge. Family support and education by healthcare providers were key influencers to self-care practices among Pakistani people with diabetes.
Daivadanam et al.	2013	Pre-diabetes	5A11	18	18			India	LM	Kerala; residing in rural areas		A health center run by a local non-governmental organization (NGO)	Understanding of diabetes, sources and use of health information, and interest in and feasibility and acceptability of interventions.	Focus group discussions; Triangulation design	Manifest content analysis	Prevalence of risk factors for diabetes is very high and increasing in Kerala. This situation is largely attributable to rapid changes in the lifestyle of people living in this state of India. The findings from the systematic review and focus groups identified many environmental and personal determinants of these unhealthy lifestyle changes
de Graft et al.	2020	Diabetes, Hypertension, Stroke	5A11 / 11	215	Unknown	Unknown	Lay community members Caregivers	Ghana	LM	Urban poor community (Accra)			Cardiovascular disease competence	Social psychology of participation framework proposed by Campbell and Jovchelovitch. Interviews focus group discussions	Unclear	The community had a high prevalence of CVD and risk factors, and CVD knowledge was cognitive polyphasic. The environment was obesogenic, alcohol promoting, and medically pluralistic. These factors shaped CVD experiences and eclectic treatment seeking behaviours.
de Lima Lopes et al.	2013	Arterial hypertension	11	11 (Families)	11	Unclear	Family members	Brazil	UM	Maringá - PR (Urban)	Elderly	Health facilities in the municipality	Family living with hypertension	Grounded theory	Data analysis allowed the identification of the central phenomenon called Family living with hypertension, it consists of five conceptual categories.	High value is given to the medicinal treatment, to the adoption, although incipient, of some healthy practices that aid in the control and the presence of habits, attitudes and beliefs that interfere positive and negatively in the care of hypertension
Gebrezgi et al.	2017	Hypertension	11	48	48			Eritrea	LIC	Asmara; Eritrea is one of the least developed countries according to the World Bank.		Outpatient and follow-up services at the Halibet National Referral Hospital and Hazhaz Regional Referral Hospital. Health education is given on a daily basis at the outpatient service, and individual patients receive counseling at the doctor’s office.	Barriers and facilitators to hypertension management	The interview was based on a pre-tested interview checklist which included closed- and open-ended questions. The closed-ended questions were related to demographic information (age, sex, ethnicity, address, religion, and education), and the open-ended questions were related to awareness and practice of the patients regarding hypertension management. In addition to the interviews, two separate mal…	Findings of the discussions were noted by two separate reporters and classified into the following main themes: individual barriers and facilitators to hypertension management (e.g., knowledge, practice, and economic status), community (e.g., family and community awareness), and healthcare system-related factors.	Counseling patients about adherence to medication, strengthening family and government support, and empowering families and the community with appropriate knowledge of hypertension management could potentially help in an individual’s adherence
Ide et al.	2018	T2DM	5A11	107	44	63	Health care staff (17) and people without diabetes (46)	Nepal	LM	Multiple sites; three urban, one semi-urban, and one rural.		Setting ranged from outreach clinic (rural) to university hospital (Urban, Kathmandu)	Barriers and facilitators of diabetes services	Framework based on McLeroy et al.’s Ecological Model and Arthur Kleinman’s Explanatory Model. Process Evaluations of diabetes programs, in-depth qualitative interviews with diabetes patients, and focus group discussions (FGDs) with community members without diabetes.	Thematic analyses	People with diabetes in Nepal face a variety of substantial barriers to successfully managing their disease. Many of these barriers will be difficult to overcome without additional financial and human resources within the health sector or implementing other novel interventions.
Islam et al.	2017	T2DM	5A11	12	12			Bangladesh	LM	Dhaka city (Urban)		Outpatient department of the Bangladesh Institute of Health Science (BIHS) hospital	Understand medication adherence from the patients’ perspective	In-depth interviews	Qualitative content analysis	Participants’ knowledge and perception on diabetes are key factors determining their adherence to medications and, thereby, diabetes management.
Jayanna et al.	2019	T2DM and/or Hypertension	5A11 / 11	30	30			India	LM	Urban parts of Mysore city, covering a population of 58,000; The city has population of 990,900 (50.2% men and 49.8% women), a sex ratio of 993 and child sex ratio of 955. The city has a literacy rate of 87.5%	Mysore is known for its tradition and culture, with tourism and agriculture driving the economy. 73% of the population belongs to Hindu religion, and 17% represent the disadvantaged section, referred to as scheduled caste and tribes.	Primary health center	NCD related concerns, challenges, and perspectives	Mixed methods research design to identify gaps and design interventions for Hypertension and Diabetes across the care continuum using an established continuum of care framework (Wollum et al. 2018). Through a series of workshops, the project teams identified the information gaps and the plans for situation analysis.	The qualitative data collection and analysis was iterative and occurred simultaneously. The interviews and focused group discussions were translated into English and analysed using framework method (Wollum et al. 2018)	Qualitative data revealed fears and cultural myths that affected treatment adherence. The results informed intervention design across the NCD care continuum.
Katena et al.	2015	Hypertension	11	36	36			Zimbabwe	LM	Rural		Three main hospitals in c, namely Concession District, Howard Mission and Mvurwi Rural District Hospitals	Compliance with lifestyle modifications	Focus group discussions; WHO framework for lifestyle interventions: Adherence to Long-Term Therapies: Evidence for Action (2003)	Content analysis	Factors that negatively affected compliance with recommended lifestyle modifications were lack of family support to modify lifestyle, lack of written advice that supplement verbal advice given at health centres, being aged 70 years and above, presence of co-morbidities, not having attended school, being unemployed and lack of risk perception
Masupe et al.	2018	T2DM / Hypertension	5A11 / 11	72	56	16	Health care workers involved in the care and management of T2DM patients were purposively selected, including physicians, nurses and community health workers (CHWs) in charge of the health clubs	South Africa	UM	Peri-Urban township (Langa). The settlement is underdeveloped, lacks infrastructure and civil services, and the population is served by two health facilities of which only one offers chronic care services including T2DM care and management.	Xhosa South Africans	Five out of seven groups consisted of participants in the PURE study (a global study which seeks to identify the population level factors that drive the development of known risk factors for chronic NCDs).	Diabetes Self-Management	Phenomenological design using in-depth interviews and focus group discussions	Thematic analysis with codes to identify recurrent themes, by systematically searching transcripts in line with a set of predefined themes (Framework approach)	The current status quo needs to be challenged when it comes to promoting healthy eating and physical activity for prevention and self-management of T2DM.
Mayega et al.	2014	Pre-diabetes / T2DM	5A11	96	64	32	Obese (normal plasma glucose)	Uganda	LIC	Eastern Uganda, about 120 kilometres from Kampala the Capital.		Iganga-Mayuge Health and Demographic Surveillance Site (HDSS). It has 13 peri-urban (near the Municipality) and 52 rural villages.	Perceptions about the severity of type 2 diabetes and views about the recommended preventive lifestyles	Ethnographic approaches, focus group discussions (FGDs); motivational interviewing	A content analysis approach was used, as described by Graneheim and Lundman	Health promotion should target both community norms and individual awareness regarding obesity, physical activity and diet, and should address the notion that obesity and unhealthy foods represent a good life.
Medagama et al.	2018	T2DM	5A11	45	45			Sri Lanka	LM	The outskirts of a major city, serves a catchment population of semi-urban and rural dwellers		Diabetes facility at teaching hospital, Peradeniya	Physical activity	Indepth interviews	Data were analyzed using a framework approach. This involved the researchers reading through the transcripts and developing a matrix of overarching and supporting themes	The qualitative study (n = 45) identified health-related issues—lifestyle and time management and social embarrassment, prioritizing household activities over PA as significant factors that limited PA.
Mikhael et al.	2019	T2DM	5A11	25	25			Iraq		Baghdad	All the collected data of the interview were documented using a hard copy method, because most of the participants rejected the audio recording	National Diabetes Center. The National Diabetes Center is the only center in Baghdad that provides diabetic patients with education on insulin self-injection techniques	Self-management knowledge and practice	The questions of the interview guide were open ended, and probes for each question were also used as necessary to elicit further comments. The interview guide was developed by reviewing relevant literatures and validated by a group of experts in the field of diabetes management.	A thematic content analysis approach was used to categorize the codes thorough several iterations.	The main barrier to self-management practices was the lack of knowledge due to the absence of diabetes self-management educational programs in Iraq.
Mizutani et al.	2016	Hypertension	11	24	12	12	Husband / Wife	Indonesia	UM	A rural district of West Java	Middle-aged / Muslim	Community health center	The perceptions of middle-aged husbands and wives, whose lives were affected directly or indirectly by hypertension, their healthy-lifestyle behaviors, and related reasons for practicing the behaviors.	This study’s design was qualitative and descriptive, and used Yin’s (2008) case-study method, because the research questions asked “what and how” with regard to phenomena and allowed for more first-hand knowledge (Yin, 2008)	Based on Yin’s (2008) study, the data were analyzed to stipulate a presumed set of causal links, and how or why something happened to explain a phenomenon. Using Yin’s schema, the researcher analyzed the data, coded it into meaningful chunks forming subcategories and further grouped the subcategories into categories. The bilingual Indonesian researchers confirmed the names of the subcategories an…	To achieve healthy-lifestyle behaviors changes, it is essential for rural middle-aged Muslim individuals to be supported by reinforcing their positive reasons and to address their negative reasons to practice healthy-lifestyle behaviors.
Morrison et al.	2019	T2DM	5A11	79	44	35	Non-diabetes (30) / healthcare workers (5)	Bangladesh	LM	Four upazilas (subdistricts) of Faridpur district in central Bangladesh; Rural. Faridpur is around 2000 km2 and has a population of over 1.7 million, with a mainly agricultural economy of jute and rice farming. Purposively sampled participants from better off and poor households.	The population is mainly Bengali and almost 90% are Muslim.	The population can access low-cost health services from the Diabetic Association of Bangladesh hospital in Faridpur district headquarters, but in rural areas remoteness and flooding affect access to services, and the quality of health services is variable.	Physical activity	The COM-B theory of behaviour change was used in the development of topic guides, which explored the factors affecting participants’ ability to carry out the WHO recommended behaviours to prevent and control diabetes.	Descriptive content analysis.	Participatory interventions can enable communities to push the boundaries of socially acceptable behaviours to increase physical activity, helping to prevent and control diabetes
Mphwanthe et al.	2021	T2DM	5A11	39	39			Malawi	LIC	Urban (Kamuzu Central Hospital in Lilongwe) and semi-urban (Kasungu District Hospital in Kasungu) public hospitals in Malawi		Public Hospital	Healthy Diet; Physical Activity	Semi-structured focus group discussions; Development of eco-maps, portraying visual/graphical representation of social support networks	Thematic analysis was used to examine the qualitative data that was transcribed and categorised into themes and sub-themes using inductive, deductive, semantic and latent approaches (Braun Clarke, 2006); Triangulation against eco-maps, and quantitative data	Social support systems should be emphasised when providing diabetes education and a focus on socio-environmental factors should be prioritised by nutritionists, dieticians, and health workers when developing and providing nutrition and physical activity education in Malawi
Nyaaba et al.	2019	Hypertension	11	35	35			Ghana / Netherlands (immigrants)	LM	Urban an Rural regions in Ghana		Secondary health level facilities (6 district health centres, 2 regional hospitals, and 2 referral hospitals)	Coping practices	Semi-structured topic guide;	a thematic approach guided by pre-identified and emerging themes.	Contextual factors within participants’ social and physical environments shape their illness representations and coping strategies for HTN though interactive phrases.
Oba et al.	2020	T2DM	5A11	25	12	13	Health care providers	Thailand	UM	Rural; Development of a Nurse-led Multidisciplinary Based Program		Community Hospital	Glycemic control	Participatory action research	Descriptive content analysis	Four categories related to causes of uncontrolled glycemia: poor hypoglycemic drug adherence, high energy dietary consumption, limitation on physical activity, and vigorous stress in life event.
Odusola et al.	2014	Hypertension	11	40	40			Nigeria	LM	Bacita, a small rural town in Kwara state, Nigeria	The original population of Bacita is Nupe, but the Sugar Company attracted other Nigerians of various ethnic origins, particularly the Yoruba. Currently considered a poor community, the predominant livelihood activities of the inhabitants are farming, petty trading, artisanship, hunting and fishing.	Participants of Hygeia Community Health Care Plan; treated for hypertension at Ogo Oluwa Hospital. Large, busy private hospital that has offered primary and secondary care to people from the Bacita area for over 25 years.	Factors that influence adherence to adherence to prescribed medications and behavioral recommendations	Individual interviews with open-ended questions	The interview transcripts were analyzed, using steps and coding procedures of the method of qualitative data analysis that was developed by Strauss and colleagues (grounded theory)	With a better understanding of patient perceived inhibitors and facilitators of adherence to hypertension treatment, this study provides information for patient education and health system level interventions that can be designed to improve compliance.
Peres et al.	2007	T2DM	5A11	24	24			Brazil	UM	Ribeirão Preto campus of the University of São Paulo; City (Urban)		Nurse Educational Center for Adults and Elders	Illness control		Content-analysis	It is possible to infer that the focus of the education approach should not be restricted to the transmission of knowledge; it should also include emotional, social and cultural aspects that also influence in the treatment follow up.
Pesantes et al.	2018	T2DM	5A11	20	20			Peru	UM	Lima (Urban)		A third-level care facility located at the metropolitan center of Lima, Peru, the largest public hospital in the city. The hospital provides medical services to individuals of low socioeconomic status that include emergency medicine, geriatric services, and endocrinology	Family support	Phenomenological approach	Content analysis	Any intervention supporting self-management practices need to work with key family members
Pesantes et al.	2020	T2DM / Hypertension	5A11 / 11	63	36	27	Caregivers (15) / Head of household (12)	Mozambique, Nepal, Peru	LIC, LM, UM	Six rural and peri-urban communities; each with different characteristics		Vulnerable groups	The impact of chronic conditions and chronic care management in the lives of both individuals and families		Qualitative content analysis using pre-defined themes. During the analysis process, the three research teams used the same codebook and discussed concerns	Adjustments to living with a chronic disease are not always easy, particularly when they imply changes and reconfiguration of roles and responsibilities for which neither the individual nor their families are prepared.
Ranasinghe et al.	2015	T2DM	5A11	50	50			Sri Lanka	LM	Colombo (City / Urban)	The majority of the population were Sinhalese in ethnicity (72.0 %, n = 32), while 20.0 % were Muslims (n = 10).	Medical Clinics of the University Medical Unit at the National Hospital of Sri Lanka	Diet / Physical Activity	Focus-group discussions	Directed content-analyses	Despite understanding the importance of dietary control and physical activity in the management of diabetes, adherence to practices were poor, mainly due to lack of clarity of information provided.
Rani et al.	2019	T2DM	5A11	50	50			India	LM	Rural South India		Diabetes outpatient clinic of the Rural Health and Training Centre (RHTC), attached to a medical college hospital in Chennai located 15 km away and where 1200 diabetic patients are registered and are on regular follow-up once in 2 weeks	Self-care	Descriptive qualitative study using focus group discussions.	Thematic analysis	Understanding the barriers for self-care will help health care workers manage diabetes better.
Resende et al.	2018	Systemic Arterial Hypertension	11	17	17			Brazil	UM	City of Teresina	Elderly	Basic Health Unit	Access to treatment	Semi-structured interviews	Thematic analysis in three phases: pre-analysis, material exploration and treatment of results and interpretation	It was observed that sociodemographic aspects, changes in emotional state, lack of accessibility and support network, absence of symptoms of hypertension and urban violence influenced the adherence to therapy by the elderly
Sabzmakan et al.	2014	Patients had at least one biochemical CVD risk factors such as pre-diabetes, type 2 diabetes (T2D), metabolic syndrome, hyperlipidemia and hypertension	5A11 / 11	62	50	12	Healthcare providers	Iran	UM	Karaj (City, Urban)		Four health centers associated with Alborz University of Medical Sciences	Patients and healthcare providers’ experiences about the environmental determinants of CVD risk factors based on Precede model	Precede model	Directed content analysis	The environmental factors were barriers for doing healthy behaviors. These factors need to be considered to design health promotion interventions. Policymakers should not only focus on patients’ education but also should provide specific facilities to enhance economic, social and cultural status
Seiffert et al.	2014	Arterial hypertension	11	10	10			Brazil	UM	Rio Grande do Sul; The micro areas have large socioeconomic and cultural disparities, configuring a heterogeneous territory	Cultural disparities across the six sites.	Family Health Unit	Self-care / Practice of Care	A qualitative, descriptive and exploratory research.	Thematic analysis	The study highlights the importance to know the care developed for hypertensive users in order to better lead the health actions in this public, valuing their practices and paying attention to the difficulties experienced for the in the realization of such care.
Sendhilkumar et al.	2017	T2DM	5A11	14	14			India	LM	Chennai, along the coast of the Bay of Bengal, is the capital city of the state of Tamil Nadu. It is the biggest industrial and commercial center in South India, and a major cultural, economic, and educational center. It is the sixth largest city and the fourth most populous metropolitan area in the country with more than 8 million people.	Patients perceiving high / very high stress	Tertiary diabetes care center	Risk factors for high stress levels in T2DM patients	Mixed-Methods triangulation design	Manual content analysis of the transcripts was done according to standardized guidance (Cresswell et al. 2007).	This study showed high levels of stress in more than one‑third of DM patients. Potential solutions include regular, formal assessment of stress levels in the clinic, providing integrated counseling and psychological care for DM patients, and promoting physical activity.
Shima et al.	2014	Hypertension	11	25	25			Malaysia	UM	Hulu Langat and Klang districts, in the state of Selangor, Malaysia		Chronic disease clinics of government primary health clinics.	Experiences with antihypertensive medication and the reasons for not following the hypertensive care recommendations	Methodological schema of description-reduction-interpretation	Thematic analyses	Health care professionals should move toward supporting adherence in the management of hypertensive patients by maintaining a dialogue.
Silva et al.	2018	T2DM	5A11	16	16			Brazil	UM	Santa Cruz, a small town from Rio Grande do Norte		health unit	Recognizing diabetes	Participatory research (guided by Pasos et al. 2012) with a qualitative and reflexivity-centered approach. In this proposition, knowledge and awareness are first developed in each group, for subsequent collective comprehension, being the responsibility of the researchers to take care of their own intervention by a reflexive approach, characterising the ethical-political nature of the research.	The content of the data was analyzed under Minayo’s perspective (2010), and under the directions of a reflexive approach, which in this study is considered as the ability of the subjects to monitor their own actions and their own desires through traditional principles of promoting the dialogue.	The emotional aspects of subjects diagnosed with diabetes mellitus strongly influence the acceptance or denial of the illness, interfering in their personal adherence to treatment.
Silva Oliviera et al.	2015	T2DM	5A11	84	84			Brazil	UM	urban area of the municipality of Jequie - Bahia		6 basic health units, four Health Centers (CS) and 12 Family Health Units (FHU)	Illness perception	Descriptive and exploratory study of qualitative nature; semi-structured interviews	Content Analysis Technique, thematic modality, according to the pre-analysis stage, material exploration, treatment of results, inference and interpretation of data.	Many are the meanings of diabetes mellitus for the informants, evidencing the need for greater emphasis on the educational process
Steyl et al.	2014	T2DM	5A11	26	26			South Africa	UM	Cape metropolitan district, Western Cape; urban communities with low socio-economic status		Community Health Centre	Adherence to care and management	Focus group discussions	Content analyses	Clients with type 2 diabetes mellitus experienced several challenges in the management of their disease. These challenges should be addressed to assist with better glycemic control and to curb the emergence of diabetic complications and their attendant cost implications.
Suparee et al.	2015	T2DM	5A11	33	33			Thailand	UM	Northern Thailand		Medical out-patient department of public hospital	People’s perceptions of Type 2 diabetes	Grounded theory approach / Health Belief Model	All data were processed through a spiraling process of transcribing, coding, memoing, categorizing, comparing and contrasting in various cycles until it became more abstract as a theoretical framework began to emerge	The Buddhist way of thinking and effective strategies enhancing self-efficacy should be applied to patient education to promote sustainability and adherence to self-management
Vafa et al.	2020	Prediabetes	5A40	50	41	9	Service providers	Iran	UM	Southwestern Iran		Dezful’s Health Centers; referral center (urban and rural health center)	Enablers and nurturers of physical activity	Individual, in the depth‑semi‑structured interview based on the PEN‑3 model (perceptions, enables, nurturers).	Graneheim and Lundman method. After each interview session, the recorded data was typed and appropriate codes were given to the texts. Then any similar codes or those with similar meaning were placed in one group.	By determining enablers and nurturers, the providers of services can facilitate the participation of prediabetic women in physical activity by applying positive social and structural effects and also to eliminate negative environmental conditions.
Wah et al.	2020	T2DM	5A11	7	7			Myanmar	LM	Anawmar quarter, Tharkayta Township, a sub-urban area in Yangon where there are poor health outcomes due to sedentary lifestyles was selected for this ethnographic study	Bamar	Community; urban; township	Cultural practices	The conceptual framework of this study was based on the ethnographic theory purported by Spradley (1980) and cultural care theory founded by Leininger (1985). Spradley (1980) lists the six steps of ethnography as: selecting an ethnographic project, asking ethnographic questions, collecting ethnographic data, making an ethnographic record, analyzing ethnographic data and writing an ethnography. Et…	Observation and Interviews; The collected data were analyzed using the six specific steps described by Creswell (2003): organize and prepare the data for analysis; read through all the data to obtain a general sense of the information and to reflect on its overall meaning; begin detailed analysis with a coding process; use the coding process to generate a description of the setting or people as w…	The results of this study highlight patients’ needs for nursing personnel when it comes to providing effective culturally-tailored care.
Wijesinghe et al.	2013	T2DM	5A11	10	10			Sri Lanka	LM	Participants came from eight districts in four provinces in Sri Lanka	Bhuddist nuns		Health behavior	Ethnography; semistructured, in-depth interviews and participant observation	Iterative process of immersion and crystallization (Miller 1999) / thematic analysis	Three themes—duty, devotion, and detachment— explained and described their health behavior regarding type 2 diabetes within the context of their daily routines and obligations.
Zare et al.	2020	T2DM	5A11	22	22			Iran	UM	Private clinic in the city of Ardabil, North West of Iran		Private clinic	Self-management	Trans Theoretical Model; mixed method sequential explanatory design; phenomenological qualitative study was conducted through utilising focus group discussions	Content analysis	This study indicated facilitator and barrier factors in SM based on TTM in action and pre-action groups. Healthcare professionals should consider these findings to improve the patients’ outcomes.
Zhu et al.	2012	Coronary artery disease	11	11	11			China	UM	Fujian province, one of the largest provinces in southern China		Two tertiary hospitals	Patients' experience with their illness and view their health problems.	A qualitative descriptive design with semi-structured interviews	Content analysis	Chinese patients with coronary heart disease experienced the disease as a life-threatening illness related to chest pain. Chinese culture, values and beliefs influenced their adaptation strategies and help-seeking behaviour.
